# Supplementary material for: Development and Comparison of Treatment Decision Tools for Glucocorticoid-Induced Osteoporosis
Source: Diagnostics (Basel). 2024 Feb 19;14(4):452. doi: 10.3390/diagnostics14040452 (PMC10887529; doi:10.3390/diagnostics14040452)
Supplement: Supplementary file 1 [file diagnostics-14-00452-s001.zip]

Archive with 1 entries (1 files):
- diagnostics-2870886-supplementary.pdf
